# Supplementary material for: A Simple Method to Establish Sufficiency and Stability in Meta-Analyses: With Application to Fine Particulate Matter Air Pollution and Preterm Birth
Source: Int J Environ Res Public Health. 2022 Feb 11;19(4):2036. doi: 10.3390/ijerph19042036 (PMC8871712; doi:10.3390/ijerph19042036)
Supplement: Supplementary file 1 [file ijerph-19-02036-s001.zip]

Archive with 1 entries (1 files):
- ijerph-1504259-supplementary.pdf
